# Supplementary material for: Minimal regulatory spaces in yeast genomes
Source: BMC Genomics. 2011 Jun 16;12:320. doi: 10.1186/1471-2164-12-320 (PMC3128071; doi:10.1186/1471-2164-12-320)
Supplement: Additional file 2 — Statistics of the underrepresentation of divergent and uni-directional old pairs in the 11 yeast species. The NULL expectation here is that if all pairs are distributed randomly, at given inter-CDS range, we would expect 25% of the total pairs to be divergent, 25% to be convergent, and 50% to be co-oriented (uni-directional). [file 1471-2164-12-320-S2.XLS]

## Sheet: Sheet1
sce (lower limit 172bp)
	SHORT Odds ratio	SHORT pvalue	LONG Odds ratio	LONG pvalue
All-BI	0.332499	3.4337e-13	1.18583	0.000664502
All-CON	6.49901	6.7297e-59	0.742357	1.96653e-08
All-UNI	0.275421	9.04107e-28	1.07614	0.0993607
Young-BI	1	1	1.16479	0.175739
Young-CON	1.06006	0.903781	0.759712	0.0190946
Young-UNI	0.935323	0.832597	1.07097	0.503226
Old-BI	0.140761	7.65505e-21	1.19148	0.00191182
Old-CON	15.4723	1.83374e-81	0.737766	3.77426e-07
Old-UNI	0.134168	4.52382e-40	1.07752	0.137714
ago (78bp)
	SHORT Odds ratio	SHORT pvalue	LONG Odds ratio	LONG pvalue
All-BI	0.18325	5.167e-18	1.31833	3.33252e-08
All-CON	13.6132	2.94414e-77	0.821848	0.000222901
All-UNI	0.138614	5.94819e-40	0.922793	0.0747983
Young-BI	0.501632	0.232935	1.47297	0.000812628
Young-CON	4.32959	0.000461316	0.67009	0.0017618
Young-UNI	0.332752	0.0103255	0.953548	0.680716
Old-BI	0.147736	1.47841e-18	1.282	8.34891e-06
Old-CON	16.6007	1.19891e-76	0.857308	0.00886658
Old-UNI	0.117296	7.87495e-40	0.915852	0.0793921
cgl (206bp)
	SHORT Odds ratio	SHORT pvalue	LONG Odds ratio	LONG pvalue
All-BI	0.217935	1.46653e-16	1.22271	2.22617e-05
All-CON	21.7479	1.33192e-102	0.724366	1.91784e-10
All-UNI	0.0556245	4.84713e-66	1.06499	0.137582
Young-BI	0.459528	0.0202391	1.26627	0.00293441
Young-CON	7.54539	8.40671e-15	0.677986	5.84493e-06
Young-UNI	0.184911	1.53666e-09	1.08093	0.279645
Old-BI	0.144918	1.45271e-16	1.20079	0.00214619
Old-CON	44.2406	3.5904e-96	0.752306	6.55133e-06
Old-UNI	0.0181705	5.4628e-63	1.05757	0.295867
kla (199bp)
	SHORT Odds ratio	SHORT pvalue	LONG Odds ratio	LONG pvalue
All-BI	0.118267	4.78682e-36	1.45263	2.0366e-14
All-CON	24.634	2.56218e-160	0.596229	3.52804e-21
All-UNI	0.0763113	1.49411e-86	1.03238	0.482044
Young-BI	0.288326	0.00525171	1.38647	0.0016044
Young-CON	8.16607	4.62758e-11	0.583783	3.23774e-06
Young-UNI	0.230476	1.12114e-05	1.09205	0.359692
Old-BI	0.0974995	5.49781e-35	1.47271	3.34954e-12
Old-CON	31.3146	6.43096e-154	0.600008	2.63008e-16
Old-UNI	0.0591265	1.11271e-84	1.01516	0.782986
kpo (255bp)
	SHORT Odds ratio	SHORT pvalue	LONG Odds ratio	LONG pvalue
All-BI	0.0844596	1.54052e-40	1.29725	7.28408e-08
All-CON	26.8402	3.22622e-160	0.536755	2.72884e-30
All-UNI	0.0787957	8.40487e-83	1.2054	1.5481e-05
Young-BI	0.0680144	3.83576e-16	1.1867	0.0158512
Young-CON	15.1739	2.85337e-45	0.574157	9.26931e-13
Young-UNI	0.168479	2.5373e-19	1.25408	0.000290889
Old-BI	0.0937022	1.5302e-25	1.40563	3.40751e-07
Old-CON	43.0221	2.16613e-119	0.502673	2.67601e-19
Old-UNI	0.0355329	6.1167e-70	1.16181	0.0131432
kth (84bp)
	SHORT Odds ratio	SHORT pvalue	LONG Odds ratio	LONG pvalue
All-BI	0.130694	3.24551e-25	1.3335	1.76454e-09
All-CON	26.294	6.66737e-120	0.727794	7.46066e-10
All-UNI	0.0649624	1.48846e-67	0.98825	0.798075
Young-BI	0	0.102639	1.27796	0.0592447
Young-CON	4.41978	0.0798644	0.655282	0.00261043
Young-UNI	0.793072	1	1.08532	0.500568
Old-BI	0.134538	3.64976e-24	1.34297	1.16635e-08
Old-CON	29.1808	1.26134e-120	0.740365	6.83819e-08
Old-UNI	0.0527959	1.1979e-70	0.972746	0.564474
kwa (88bp)
	SHORT Odds ratio	SHORT pvalue	LONG Odds ratio	LONG pvalue
All-BI	0.409427	5.61912e-05	1.07491	0.361578
All-CON	3.12348	6.54792e-11	0.772473	0.00131893
All-UNI	0.578656	0.00127454	1.13666	0.0581951
Young-BI	0.769648	0.41191	0.909846	0.355777
Young-CON	0.482602	0.0199036	0.72114	0.00134446
Young-UNI	1.96346	0.00536908	1.34463	0.000456813
Old-BI	0.109095	1.21016e-07	1.40202	0.00705542
Old-CON	28.3378	3.68411e-32	0.866559	0.299053
Old-UNI	0.066338	7.96365e-18	0.848194	0.151026
sba (173bp)
	SHORT Odds ratio	SHORT pvalue	LONG Odds ratio	LONG pvalue
All-BI	0.186491	1.59112e-17	1.18888	0.000526379
All-CON	15.0147	1.86765e-80	0.715968	3.26723e-10
All-UNI	0.119722	2.04643e-43	1.09968	0.0318015
Young-BI	1.76702	0.704251	1.15381	0.269368
Young-CON	1.76702	0.704251	0.821279	0.140809
Young-UNI	0.345445	0.27337	1.0237	0.871042
Old-BI	0.151169	1.5726e-19	1.19398	0.00116515
Old-CON	16.8443	1.2541e-82	0.69494	4.6e-10
Old-UNI	0.113772	2.33613e-43	1.11396	0.0258673
sca (122bp)
	SHORT Odds ratio	SHORT pvalue	LONG Odds ratio	LONG pvalue
All-BI	0.182226	5.16262e-17	1.17527	0.000597023
All-CON	15.9862	3.59644e-79	0.797503	4.53537e-06
All-UNI	0.110671	2.40885e-43	1.03552	0.409328
Young-BI	0.248856	9.54466e-05	1.23018	0.00474928
Young-CON	9.80836	9.5137e-19	0.771425	0.000841497
Young-UNI	0.180449	3.36001e-10	1.01668	0.8219
Old-BI	0.15425	1.53508e-13	1.13545	0.0406109
Old-CON	20.8657	7.65637e-63	0.814439	0.00143993
Old-UNI	0.0828493	2.60123e-35	1.04738	0.404568
skl (95bp)
	SHORT Odds ratio	SHORT pvalue	LONG Odds ratio	LONG pvalue
All-BI	0.196708	1.39021e-15	1.26364	4.45894e-07
All-CON	15.5104	1.01935e-75	0.865289	0.00297319
All-UNI	0.112716	1.68491e-41	0.921402	0.0486094
Young-BI	0.275788	0.110311	1.16399	0.195787
Young-CON	3.36739	0.0272784	0.818286	0.0997508
Young-UNI	0.562805	0.335912	1.02493	0.842646
Old-BI	0.18808	4.66639e-15	1.28654	7.26881e-07
Old-CON	18.621	1.78643e-76	0.87635	0.0137444
Old-UNI	0.0851057	1.58927e-44	0.901319	0.0226479
zro (100bp)
	SHORT Odds ratio	SHORT pvalue	LONG Odds ratio	LONG pvalue
All-BI	0.105385	3.46387e-34	1.38836	2.69362e-11
All-CON	22.1405	3.83316e-137	0.631504	3.28165e-17
All-UNI	0.0926546	8.1069e-71	1.0407	0.377726
Young-BI	0.13432	0.00757669	1.32158	0.0182185
Young-CON	10.8879	9.99984e-08	0.569843	1.75279e-05
Young-UNI	0.223075	0.00135807	1.14846	0.197018
Old-BI	0.104324	6.57928e-32	1.40352	4.8244e-10
Old-CON	23.9672	1.06179e-131	0.645644	3.41854e-13
Old-UNI	0.0845925	1.10093e-68	1.01801	0.732717
